# Supplementary material for: Isosorbide Fatty Acid Diesters Have Synergistic Anti-Inflammatory Effects in Cytokine-Induced Tissue Culture Models of Atopic Dermatitis
Source: Int J Mol Sci. 2022 Nov 18;23(22):14307. doi: 10.3390/ijms232214307 (PMC9696169; doi:10.3390/ijms232214307)
Supplement: Supplementary file 1 [file ijms-23-14307-s001.zip]

Archive with 1 entries (1 files):
- ijms-1996445-supplementary.pdf
